# Supplementary material for: Knowledge Graphs for COVID-19: An Exploratory Review of the Current Landscape
Source: J Pers Med. 2021 Apr 14;11(4):300. doi: 10.3390/jpm11040300 (PMC8070774; doi:10.3390/jpm11040300)
Supplement: Supplementary file 1 [file jpm-11-00300-s001.zip]

Archive with 2 entries (2 files):
- ACTA PICO.zip
- Supplementary.docx
